# Supplementary material for: Synthesis and Biological Evaluation of Novel Fusidic Acid Derivatives as Two-in-One Agent with Potent Antibacterial and Anti-Inflammatory Activity
Source: Antibiotics (Basel). 2022 Jul 30;11(8):1026. doi: 10.3390/antibiotics11081026 (PMC9405029; doi:10.3390/antibiotics11081026)
Supplement: Supplementary file 1 [file antibiotics-11-01026-s001.zip]

Archive with 1 entries (1 files):
- antibiotics-1833458-supplementary.pdf
